# Supplementary material for: Impaired bone strength and bone microstructure in a novel early-onset osteoporotic rat model with a clinically relevant PLS3 mutation
Source: eLife. 2023 Apr 21;12:e80365. doi: 10.7554/eLife.80365 (PMC10159618; doi:10.7554/eLife.80365)
Supplement: Figure 1—source data 1. [file elife-80365-fig1-data1.zip › Figure 1-source data 1- Sanger sequencing confirmation of PLS3 E10-16 knockout/1.1-WT-(P-KO-F).seq]

GGGGACTATCTCATGGATGCTTTATTCAGTCCTTAGATGTATTCTGGCGCCATCTTGGGGAATTTAAAAGTACTACATAT
TGCATGCCTCGTTTTAACATTCAAAACCAATTTTATAAGTACCGTGTGTTAGCTGAAAGAGCTATGCTTTACCCAACCTA
TGATTAGATTATAGATGAAATGTGTGTGTATATATACATACATACATACATACATAAGTACATACATACATAGATGATGG
CCTTTAAAATATGTCTTCATTTTCTTCAACAGGAAACAGATGATTTAAAGAGAGCCGAAAGTATGCTTCAGCAAGCAGAT
AAATTAGGCTGCAGACAGTTCGTTACCCCGGCTGATGTTGTGAGCGGAAACCCCAAACTGAACTGGCCCTTTTGTAA
