# Supplementary material for: Impaired bone strength and bone microstructure in a novel early-onset osteoporotic rat model with a clinically relevant PLS3 mutation
Source: eLife. 2023 Apr 21;12:e80365. doi: 10.7554/eLife.80365 (PMC10159618; doi:10.7554/eLife.80365)
Supplement: Figure 1—source data 2. [file elife-80365-fig1-data2.zip]

Archive with 1 entries (1 files):
- Figure 1source data 2 Western blotting analysis of PLS3 protein expression.pptx
